# Supplementary material for: Quantitative analysis of hormones and inflammatory cytokines in Chlamydia trachomatis-infected women with tubal ectopic pregnancy and early intrauterine pregnancy
Source: Data Brief. 2015 Dec 2;6:135–42. doi: 10.1016/j.dib.2015.11.048 (PMC4706561; doi:10.1016/j.dib.2015.11.048)
Supplement: Supplementary file 1 — Supplementary material [file mmc1.zip]

Archive with 6 entries (6 files):
- mmc1/Billig H2015.pdf
- mmc1/Cui P2015.pdf
- mmc1/Feng Y2015.pdf
- mmc1/Li X2015.pdf
- mmc1/Shao R2015.pdf
- mmc1/Zou S2015.pdf
